# Supplementary material for: Hybrid RNA/DNA Concatemers and Self-Limited Complexes: Structure and Prospects for Therapeutic Applications
Source: Molecules. 2024 Dec 13;29(24):5896. doi: 10.3390/molecules29245896 (PMC11677838; doi:10.3390/molecules29245896)
Supplement: Supplementary file 1 [file molecules-29-05896-s001.zip]

Archive with 1 entries (1 files):
- molecules-3309359-supplementary.pdf
